# Supplementary material for: Kallikrein-Related Peptidase 6 (KLK6) as a Contributor toward an Aggressive Cancer Cell Phenotype: A Potential Role in Colon Cancer Peritoneal Metastasis
Source: Biomolecules. 2022 Jul 19;12(7):1003. doi: 10.3390/biom12071003 (PMC9312869; doi:10.3390/biom12071003)
Supplement: Supplementary file 1 [file biomolecules-12-01003-s001.zip]

Archive with 1 entries (1 files):
- biomolecules-1746502-supplementary.pdf
